# Supplementary material for: Insertionally polymorphic sites of human endogenous retrovirus-K (HML-2) with long target site duplications
Source: BMC Genomics. 2017 Jun 27;18:487. doi: 10.1186/s12864-017-3872-6 (PMC5488345; doi:10.1186/s12864-017-3872-6)
Supplement: Supplementary file 1 — Insertional polymorphisms in HML-2; Table S2. Source information for DGV data; Table S3. Primer information; Table S4. Long putative TSD sequences flanking LTR5_Hs; Table S5. Putative sites for HML-2 insertional polymorphisms. (XLSX 27 kb) [file 12864_2017_3872_MOESM1_ESM.xlsx]

## Sheet: Table S1
Table S1 Insertional polymorphisms of HML-2
Chr	Genomic region	Alias of HML-2a	Startb	Endb	Strandc	Variationc	TDS lengthc	Structure on GRCh37/hg19c	Referencesd
chr1	1p21.1		106015875	106015880	-	pre/solo	6	pre	(1-3)
chr1	1p13.2	DE5, ERVK_1	111802592	111802597	-	pre/solo	6	pre	(1-4)
chr1	1p31.1		79792629	79792633	-	pre/solo	5	pre	(3)
chr1	1q41	ERVK_2	223578304	223578309	+	pre/solo	6	pre	(1-3)
chr3	3p25.1		14132685	14133652	-	pre/solo	6	solo	(5, 6)
chr3	3q11.2		94943488	94943492	-	pre/solo	5	pre	(3)
chr3	3q13.2	K106, K(C3), K68, ERVK-3	112743124	112752282	-	pre/pro/solo	6	pro	(5, 7, 8)
chr4	4p16.1	ERVK_6	9603240	9603244	-	pre/solo	5	pre	(1-3)
chr4	4p16.1		9981605	9981609	-	pre/solo	5	pre	(3)
chr5	5p15.32		4537604	4537608	-	pre/solo	5	pre	(3)
chr5	5p15.31		8937854	8938820	+	pre/solo	6	solo	(5, 6)
chr5	5q12.3	ERVK_9	64388440	64388445	+	pre/solo	6	pre	(1-3)
chr5	5q14.1	DE6, NE1, ERVK_10	80442266	80442271	-	pre/solo	6	pre	(1-3)
chr6	6p21.32		32648036	32648040	+	pre/solo	5	pre	(1-3)
chr6	6p22.3		16004859	16004863	+	pre/solo	5	pre	(3)
chr6	6q26	DE2, ERVK_12	161270899	161270904	+	pre/solo	6	pre	(1-3)
chr7	7p22.1	K108	4622057	4630560	-	pre/solo/pro/tandem	6	tandem	(6, 8)
chr7	7q36.3		158773385	158773390	-	pre/solo	6	pre	(3)
chr7	7q36.3		158029483	158030450	+	pre/solo	6	solo	(5, 6)
chr8	8p23.1	K115, ERVK-8	7355397	7364859	-	pre/pro	5	pro	(5, 6, 9, 11)
chr8	8p22		18651459	18652426	+	pre/solo	6	solo	(5, 6)
chr8	8q24.3		146086169	146086174	+	pre/pro	6	pre	(3)
chr9	9q33.2		124191384	124192351	+	pre/solo	6	solo	(5, 6)
chr10	10q26.3		134444012*		-	pre/solo	5	-	(3)
chr11	11q12.2	DE4, ERVK_18	60449890	60449895	-	pre/solo	6	pre	(1-3)
chr11	11q22.1	K(C11c), K36, K118, ERVK-25	101565794	101575259	+	pre/pro/solo	5	pro	(5, 6, 10, 12)
chr12	12q12	ERVK_20	44313657	44313661	+	pre/solo	5	pre	(1-3)
chr12	12q13.2		55727215	55728183	+	pre/pro/solo	5	solo	(5, 6)
chr12	12q24.31	ERVK_21	124066477	124066482	-	pre/solo	6	pre	(1-3)
chr12	12q24.32		127638080–127639871*		+	pre/solo	6	-	(3, 13)
chr13	13q31.3	NE2, ERVK_22	90743183	90743188	-	pre/solo	6	pre	(1-3)
chr15	15q22.2	ERVK_24	63374594	63374599	-	pre/solo	6	pre	(1-3)
chr19	19p12	DE1, ERVK_26,K113	21841536	21841541	-	pre/pro/solo	6	pre	(1, 3, 5, 11, 12, 14)
chr19	19p12		22414379	22414383	-	pre/pro	5	pre	(3, 14, 15)
chr19	19p12		22457244	22457252	-	pre/pro	9	pre	(3)
chr19	19q12	DE3, ERVK_28	29855781	29855786	-	pre/solo	6	pre	(1-4)
chr19	19q13.43		57996939	57996943	-	pre/solo	5	pre	(3)
chr20	20p12.1	ERVK_30	12402387	12402391	+	pre/solo	5	pre	(1-3)
chr22	22q11.23		23852639–23852640*		-	pre/solo	5	-	(3)
chrX	Xq21.33		93606603–93606622*		+	pre/pro	5	pre	(3,16)
a Works by Marchi E. et a l and Subramanian RP. et al were referred for alias name (below list number 1 and 5).
b TSD positions in nonreference HML-2 insertions, and LTR positions in reference HML-2 loci in GRCh37/hg19. Asterisk shows the positions around TSDs, which are absent in GRCh37/hg19 or has not been identified yet.
c pre: preintegration, solo: solo LTR, pro: provirus
d Listed below;
1	Marchi E, Kanapin A, Magiorkinis G, Belshaw R. 2014. Unfixed endogenous retroviral insertions in the human population. J Virol 88:9529-9537.
2	Lee E, Iskow R, Yang L, Gokcumen O, Haseley P, Luquette LJ, Lohr JG, Harris CC, Ding L, Wilson RK, Wheeler DA, Gibbs RA, Kucherlapati R, Lee C, Kharchenko PV, Park PJ, Network CGAR. 2012. Landscape of somatic retrotransposition in human cancers. Science 337:967-971.
3	Wildschutte JH, Williams ZH, Montesion M, Subramanian RP, Kidd JM, Coffin JM. 2016. Discovery of unfixed endogenous retrovirus insertions in diverse human populations. Proc Natl Acad Sci U S A 113:E2326-2334.
4	Kahyo T, Tao H, Shinmura K, Yamada H, Mori H, Funai K, Kurabe N, Suzuki M, Tanahashi M, Niwa H, Ogawa H, Tanioka F, Yin G, Morita M, Matsuo K, Kono S, Sugimura H. 2013. Identification and association study with lung cancer for novel insertion polymorphisms of human endogenous retrovirus. Carcinogenesis 34:2531-2538.
5	Subramanian RP, Wildschutte JH, Russo C, Coffin JM. 2011. Identification, characterization, and comparative genomic distribution of the HERV-K (HML-2) group of human endogenous retroviruses. Retrovirology 8:90.
6	Belshaw R, Dawson AL, Woolven-Allen J, Redding J, Burt A, Tristem M. 2005. Genomewide screening reveals high levels of insertional polymorphism in the human endogenous retrovirus family HERV-K(HML2): implications for present-day activity. J Virol 79:12507-12514.
7	Barbulescu M, Turner G, Seaman MI, Deinard AS, Kidd KK, Lenz J. 1999. Many human endogenous retrovirus K (HERV-K) proviruses are unique to humans. Curr Biol 9:861-868.
8	Costas J. 2001. Evolutionary dynamics of the human endogenous retrovirus family HERV-K inferred from full-length proviral genomes. J Mol Evol, 53: 237-243.
9	Macfarlane C, Simmonds P. 2004. Allelic variation of HERV-K(HML-2) endogenous retroviral elements in human populations. J Mol Evol 59:642-656.
10	Hughes JF, Coffin JM. 2004. Human endogenous retrovirus K solo-LTR formation and insertional polymorphisms: implications for human and viral evolution. Proc Natl Acad Sci U S A 101:1668-1672.
11	Turner G, Barbulescu M, Su M, Jensen-Seaman MI, Kidd KK, Lenz J. 2001. Insertional polymorphisms of full-length endogenous retroviruses in humans. Curr Biol 11:1531-1535.
12	Armitage AE, Katzourakis A, de Oliveira T, Welch JJ, Belshaw R, Bishop KN, Kramer B, McMichael AJ, Rambaut A, Iversen AK. 2008. Conserved footprints of APOBEC3G on Hypermutated human immunodeficiency virus type 1 and human endogenous retrovirus HERV-K(HML2) sequences. J Virol 82:8743-8761.
13	Kidd JM, Cooper GM, Donahue WF, Hayden HS, Sampas N, Graves T, Hansen N, Teague B, Alkan C, Antonacci F, Haugen E, Zerr T, Yamada NA, Tsang P, Newman TL, Tüzün E, Cheng Z, Ebling HM, Tusneem N, David R, Gillett W, Phelps KA, Weaver M, Saranga D, Brand A, Tao W, Gustafson E, McKernan K, Chen L, Malig M, Smith JD, Korn JM, McCarroll SA, Altshuler DA, Peiffer DA, Dorschner M, Stamatoyannopoulos J, S…
14	Bhardwaj N, Montesion M, Roy F, Coffin JM. 2015. Differential expression of HERV-K (HML-2) proviruses in cells and virions of the teratocarcinoma cell line Tera-1. Viruses 7:939-968.
15	Macfarlane CM, Badge RM. 2015. Genome-wide amplification of proviral sequences reveals new polymorphic HERV-K(HML-2) proviruses in humans and chimpanzees that are absent from genome assemblies. Retrovirology 12:35.
16	Agoni L, Golden A, Guha C, Lenz J. 2012. Neandertal and Denisovan retroviruses. Curr Biol 22:R437-8.

## Sheet: Table S2
Table S2 Source information of DGV data
Study	Pubmed_ID	Method	Sample_size
1000_Genomes_Consortium_Phase_1	23128226	Merging,Oligo aCGH,PCR,Sequencing,SNP array	1151
1000_Genomes_Consortium_Phase_3	21293372	Sequencing	2504
1000_Genomes_Consortium_Pilot_Project	20981092	Digital array,Oligo aCGH,PCR,Sequencing	185
Ahn_et_al_2009	19470904	Sequencing	1
Alkan_et_al_2009	19718026	Oligo aCGH,Sequencing	3
Altshuler_et_al_2010	20811451	SNP array	1184
Arlt_et_al_2011	21212237	Sequencing,SNP array	1
Banerjee_et_al_2011	21479260	SNP array	1250
Bentley_et_al_2008	18987734	Sequencing	1
Boomsma_et_al_2014	23714750	Sequencing	767
Campbell_et_al_2011	21397061	Oligo aCGH	2366
Chia_et_al_2012	23635498	Karyotyping,Merging,PCR,Sequencing,SNP array	64
Coe_et_al_2014	25217958	Oligo aCGH,SNP array	29084
Conrad_et_al_2006	16327808	Oligo aCGH,SNP array	60
Conrad_et_al_2009	19812545	Oligo aCGH	40
Cooper_et_al_2008	18776910	SNP array	9
Cooper_et_al_2011	21841781	Oligo aCGH,SNP array	17421
Dogan_et_al_2014	24416366	Sequencing	1
Feuk_et_al_2005	16254605	FISH,PCR	18
Forsberg_et_al_2012	22305530	SNP array	6
Giglio_et_al_2002	12058347	FISH	7
Gusev_et_al_2009	18971310	SNP array	270
Hinds_et_al_2006	16327809	Oligo aCGH,PCR	95
Iafrate_et_al_2004	15286789	BAC aCGH,FISH	39
Itsara_et_al_2009	19166990	Oligo aCGH,SNP array	1557
Jakobsson_et_al_2008	18288195	SNP array	443
Ju_et_al_2010	20802225	Sequencing	1
Kidd_et_al_2008	18451855	FISH,Multiple complete digestion,Oligo aCGH,Sequencing	9
Kidd_et_al_2010	20440878	Oligo aCGH,Sequencing	9
Kidd_et_al_2010b	21111241	Sequencing	9
Kim_et_al_2009	19587683	Oligo aCGH,Sequencing,SNP array	2
Korbel_et_al_2007	17901297	FISH,Oligo aCGH,PCR,Sequencing	2
Levy_et_al_2007	17803354	Merging,Oligo aCGH,Sequencing,SNP array	2
Locke_et_al_2006	16826518	BAC aCGH	265
McCarroll_et_al_2006	16468122	SNP array	269
McCarroll_et_al_2008	18776908	SNP array	270
McKernan_et_al_2009	19546169	Sequencing	1
Mills_et_al_2006	16902084	Sequencing	24
Mokhtar_et_al_2014	24956385	SNP array	34
Pang_et_al_2010	20482838	Oligo aCGH,Sequencing,SNP array	3
Pang_et_al_2013b	24192839	Sequencing	1
Park_et_al_2010	20364138	Oligo aCGH	31
Perry_et_al_2008	18304495	Oligo aCGH	31
Perry_et_al_2008b	18775914	BAC aCGH,FISH,PCR	62
Pinto_et_al_2007	17911159	SNP array	771
Redon_et_al_2006	17122850	BAC aCGH,SNP array	270
Schrider_et_al_2013	23359205	PCR,Sequencing	946
Schuster_et_al_2010	20164927	Oligo aCGH,Sequencing	1
Sebat_et_al_2004	15273396	ROMA	31
Shaikh_et_al_2009	19592680	SNP array	2026
Sharp_et_al_2005	15918152	BAC aCGH,FISH	48
Simon-Sanchez_et_al_2007	17116639	qPCR,SNP array	181
Stefansson_et_al_2005	15654335	Microsatellite genotyping	1
Sudmant_et_al_2013	23825009	Oligo aCGH,Sequencing	97
Teague_et_al_2010	20534489	BAC aCGH,Oligo aCGH,Optical mapping,Sequencing	4
Tuzun_et_al_2005	15895083	BAC aCGH,PCR,Sequencing	1
Uddin_et_al_2014	25503493	SNP array	873
Vogler_et_al_2010	21179565	Merging,SNP array	1109
Wang_et_al_2007	17921354	SNP array	112
Wang_et_al_2008	18987735	Sequencing	1
Watson_et_al_2013	23541343	Sequencing	9
Wheeler_et_al_2008	18421352	Oligo aCGH,Sequencing	3
Wong_et_al_2007	17160897	BAC aCGH	95
Wong_et_al_2012b	23290073	Sequencing	96
Young_et_al_2008	18674749	MLPA,PCR,Sequencing	52
Zhu_et_al_2011	21636067	Sequencing	740
de_Smith_et_al_2007	17666407	Oligo aCGH	51

## Sheet: Table S3
Table S3 Primer information
Chr	Position (HML-2)	Primer (5'–3')	Amplicon size (pre/sLTR)	Assay
chr3	195654396–195655363	CCCAGCCTATACATCTATTTGTTTGC	343/1311	Table 1
		GAAGAACAATTCTTTCTCAGCCTTTC
chr4	120263689–120264654	GGATAGTATGATCTGGCACCACGTATTG	547/1513	Table 1
		CTGCTTAAAAGGCTTTGAGCATTTGAAG
chr6	3055034–3055749	AACCGGATATGCATGGCTCCAAG	368/1077	Table 1
		CCAGAAATCAAGGTATAGAGTTTGGAGAG
chr7	16237347–16238314	GGACACAATGGCTTTCCACTGTGTAC	790/1758	Table 1
		CAGAGGTTCCTATTCTGCTGATGGAG
chr8	37050886–37051853	GCATTGTTCATTCTATCAGTTTCAACC	528/1496	Table 1
		GCTGAATTATCGCTTTAAGCAACTTTC
chr11	71875418–71876385	CATCTGAGACAAACTCCATTCCCATC	4677/5645	Table 1
		GTCCTTGGTGGCTCATGCCTATAATC
chr1	104677361–104678334	CCTGTGCAATTTTTACAGTAGGTCATC	759/1733	Table S5
		GAAGCTATCCAAGTCATGGCACC
chr3	75694479–75695442	GGAAACTGAGGCAGAATAGATCAGAATAG	340/1304	Table S5
		CAGTCTAGTCTTGAGCTTCTGGTTTCAAG
chr12	58721242–58730698	CTATCTGCTGTTGCATCAGTGGTTC	893/10350	Table S5
		GTGGATACTGAGAAGAGAGCTGACTGTG
chr18	66710089–66711057	CAGGGTTTGAGTGTAGGGAGTTTATTC	550/1519	Table S5
		CAGACAGATTCCACAACCTCAAACTC
chr21	19933659–19933915	CATCATTGTGTCAAGTCTTCCACTGTG	657/9412	described in the text
		GTTCTTCTAGCCATAGGGAACAATGGTAG

## Sheet: Table S4
Table S4 Long putative TSD sequences flanking LTR5_Hs
Chr	Position	TSD Length	TSD sequencesa
chr3	125689444–125689493	18	TTAAAAANTCCTTTNTTC
chr4	160782811–16079255	96	ATTAACCATGNGGCCAAGAGTCAAACCCACTAGTTTGCCTTCAAAGTCCAAGATCTAACTATGACATCAAGACACTGTCCCTTCAGTGCCCTCCCT
chr4	161582077–161582154	206	CTATTCCTAATAGTTGATCTGCATCTATGTTAACTGGAGGATTGGCAGCCCTATTTCTTCGGACCTGTTCTTGTACCCCATCAATCCACCAAGTCTTAAATTGTAAAAATTGAGAGGGTAAGAGAGACGATTTTGCCAGAATCTCCCAATCATAAGGAATGAGTCTATGTCNATGAGCAATGGAATCTAATAATGTCCTCATATAA
chr6	3055034–3055749	111	TGCATGGCTCCAANGAAAAAGTTCGATTAAAGGAAAGTGGTTTAAGGACAAGGAAATGGCTAGAAAATGGAAAGTCTTGGAAACAGAGCCAGTTGGGGGTTGGGAGGGCGG
chr7	16237347–16238314	250	GGATGACCGGTATGCACTCCCATACTTGCGCAGCATTTTTTTTTTTTNAAGAAACGGTTTCATCATGTTGCCCTAGCTAATCTNAAACTCCTGGGCTCACGCAATCCTTCCTGCCTCTGCCTCTGCCTCTGAAAATGCTAAGCAAAAATTGGTAAATTCTTTCATCTGAATTTTATATAATATAAAGTAGTAAGAACTGTAGAACTTCCAACACATAATGACTCCATCCAAATCTCTGCACTAGAGGCAA
chr13	23387789–23388759	13	CACGTGNGNAGGG
chr16	74833302–74834258	61	GTTAAGTATACTCACCTTGTGCAACCATCACTGCCATCCATCTCCAGAACCTTTTCATCTT
chr21	19933659–19933915	450	CCTGGCAATAAATAACACTCATTTTATAGTATGTTGTTATTAAAGACATTTTACTGAACATGAATTCTTTGCAAGATAATGTTATAATAAGTTAATATTTAATTTTTTTAAATTGGACATTTTATTTTTTAAAAAGACCATGAAAAGTCGTGCTTTTCCACTTACAGGCTGCATGACTTGGGCAAATAATTCAGCTGCTATGATTCTCAGATGTATTCTTTTTACATAATACATATGAGATTTAAAATAAAATATATATCTGAAATACTTAGCAAAGTGCTTGGCATATATTATGCTGTAAATAAGTATTATCTTTTTTGTTGTCTATTTCCCTCTATCAGTCAGAGTCAATTCAGAAAACAAAATCACATCAGTTACTTTACCAATAGAATTTAATGT…
a The common nucleotides between the two flanking sequences are shown when the preintegratioin allele has not been assigned. 'N': a mismatch or gap.

## Sheet: Table S5
Table S5 Putative sites of HML-2 insrtional polymorhisms
Chr	Position	Region	Structure on GRCh37/hg19	ID	Deletion valianta	Other primates' genomesb
chr1	104677361-104678334	1p21.1	solo LTR	esv3566782	not detected (24)	panAbe2
chr3	75694479-75695442	3p12.3	solo LTR	esv2725433	not detected (46)	panTro4, panAbe2
chr5	30486760-30496205	5p13.3	provirus	nsv436458	-	not found
chr6	78426662-78436083	6q14.1	provirus	esv2459772	-	not found
chr12	58721242-58730698	12q14.1	provirus	esv2448288	not detected (24)	not found
chr18	66710089-66711057	18q22.1	solo LTR	esv2653298	not detected (45)	not found
chr19	21750744-21751713	19p12	solo LTR	esv3092679	-	panTro4
a Genomic PCR was performed in the four sites for the validation of a deletion variant. The number of tested samples are indeicated in parentheses.
b The reference genomes of Chimp (panTro4) and Orangutan (panAbe2)
